# Supplementary material for: Evaluation of cellulose degrading bacteria isolated from the gut-system of cotton bollworm, Helicoverpa armigera and their potential values in biomass conversion
Source: PeerJ. 2021 May 4;9:e11254. doi: 10.7717/peerj.11254 (PMC11563024; doi:10.7717/peerj.11254)
Supplement: Supplemental Information 1 — Growth pattern of selected potential cellulose degrading bacteria in BMS medium supplemented with 0.5% CMC as substrate. [file peerj-09-11254-s001.xls]

## Sheet: Sheet1
		Absorbance @600 nm
time in hrs	sr.no	F23	IM12	IM16	IH17
0	1	0	0	0	0
8	2	0.052	0.0644	0.0922	0.0351
16	3	0.0539	0.7037	0.9385	0.6812
24	4	1.0107	1.0111	1.3332	1.3731
32	5	1.423	1.4929	1.5699	1.6653
40	6	1.6905	1.7695	1.7015	1.7664
48	7	1.9587	2.0454	1.8331	1.8676
56	8	2.023	2.0885	1.8735	1.909
64	9	2.0463	2.0928	1.9111	1.9064
72	10	2.0927	2.1498	1.9195	1.9319
80	11	2.1133	2.1451	1.9391	1.959
88	12	2.079	2.1455	1.975	2.0017
96	13	1.9103	2.1928	2.0221	2.0358
104	14	2.0798	2.1769	1.894	2.069
112	15	2.0666	2.0412	1.9813	2.0775
120	16	2.0638	2.1083	2.0222	2.0936
128	17	1.9283	1.9525	1.9159	1.9679
136	18	2.012	2.0023	1.9404	2.1044
144	19	2.0445	2.0661	2.0851	2.1157
152	20	2.0449	2.0028	2.0717	2.1275
160	21	1.9923	1.983	2.0047	2.0498
168	22	1.7293	2.027	2.0776	2.1338
176	23	2.0562	1.9892	2.0611	2.0347
