# Supplementary material for: Evaluation of cellulose degrading bacteria isolated from the gut-system of cotton bollworm, Helicoverpa armigera and their potential values in biomass conversion
Source: PeerJ. 2021 May 4;9:e11254. doi: 10.7717/peerj.11254 (PMC11563024; doi:10.7717/peerj.11254)
Supplement: Supplemental Information 2 [file peerj-09-11254-s002.xls]

## Sheet: Sheet1
Isolates with activity above 10 mm=71
Isolate code	Zone of Clearance	Colony diameter	Hydrolytic capacity ratio
F23	36	10	3.6
F1	21	4	5.25
F28	9	3	3
IF5	8	2	4
IF10	25	5	5
IF11	9	4	2.25
IF15	25	5	5
IF21	21	6	3.5
IF35	19	6	3.16667
IF18	6	4	1.5
IF7	7	4	1.75
F16	7	3	2.33333
F22	8	2	4
F26	6	5	1.2
F29	9	6	1.5
F30	8	5	1.6
F31	6	6	1
IF24a	8	4	2
F39	12	4	3
F42	12	4	3
F44	12	3	4
F45	9	5	1.8
F46	7	5	1.4
F47	11	4	2.75
F56	8	1	8
IF9	8	6	1.33333
IF25	6	2	3
IF32	8	4	2
F43	9	3	3
F25A	9	6	1.5
F40	6	4	1.5
F48	9	5	1.8
IF11	22	4	5.5
IF24	7	2	3.5
F53	6	2	3
IF40	9	2	4.5
F41	6	3	2
F56A	8	3	2.66667
FA57	7	2	3.5
M3	22	4	5.5
M38	7	4	1.75
IM12	37	4	9.25
IM14	9	2	4.5
IM15	7	3	2.33333
IM16	35	6	5.83333
IM25	5	2	2.5
M41	8	2	4
M44	7	4	1.75
M49	9	3	3
IM5	13	4	3.25
IM17	9	3	3
IM32	9	4	2.25
IM36A	9	6	1.5
M36	11	4	2.75
IM41A	9	2	4.5
H24	23	3	7.66667
H18	29	4	7.25
IH10	9	5	1.8
IH17	38	3	12.6667
IH20	14	2	7
IH23	16	3	5.33333
IH35	22	6	3.66667
H19	8	3	2.66667
H42	11	5	2.2
H46	6	3	2
H50	10	3	3.33333
IH6	8	5	1.6
IH11	9	3	3
IH13	7	4	1.75
IH16	9	3	3
H38	10	5	2
