# Supplementary material for: Evaluation of cellulose degrading bacteria isolated from the gut-system of cotton bollworm, Helicoverpa armigera and their potential values in biomass conversion
Source: PeerJ. 2021 May 4;9:e11254. doi: 10.7717/peerj.11254 (PMC11563024; doi:10.7717/peerj.11254)
Supplement: Supplemental Information 3 [file peerj-09-11254-s003.txt]

>IF10_MT052333
TGGTAGCGCCCTCCCGAAGGTTAAGCTACCTACTTCTTTTGCAACCCACTCCCATGGTGT
GACGGGCGGTGTGTACAAGGCCCGGGAACGTATTCACCGTAGCATTCTGATCTACGATTA
CTAGCGATTCCGACTTCATGGAGTCGAGTTGCAGACTCCAATCCGGACTACGACATACTT
TATGAGGTCCGCTTGCTCTCGCGAGGTCGCTTCTCTTTGTATATGCCATTGTAGCACGTG
TGTAGCCCTGGTCGTAAGGGCCATGATGACTTGACGTCATCCCCACCTTCCTCCAGTTTA
TCACTGGCAGTCTCCTTTGAGTTCCCGGCCTAACCGCTGGCAACAAAGGATAAGGGTTGC
GCTCGTTGCGGGACTTAACCCAACATTTCACAACACGAGCTGACGACAGCCATGCAGCAC
CTGTCTCACAGTTCCCGAAGGCACCAAAGCATCTCTGCTAAGTTCTGTGGATGTCAAGAC
CAGGTAAGGTTCTTCGCGTTGCATCGAATTAAACCACATGCTCCACCGCTTGTGCGGGCC
CCCGTCAATTCATTTGAGTTTTAACCTTGCGGCCGTACTCCCCAGGCGGTCGATTTAACG
CGTTAGCTCCGGAAGCCACGCCTCAAGGGCACAACCTCCAAATCGACATCGTTTTACGGC
GTGGACTACCAGGGTATCTAATCCTGTTTGCTCCCCCACGCTTTCGCACCGGAGCGTCAG
TCTTTTGTCCAGGGGGGCCGCCTTTCGCCACCGGTATTCCTCCAAATCACTACTCATTTC
TCCGCTACACC
>F47_Mt052334
CTACCATGCAGTCGAGCGGTAGCACAGAGAGCTTGCTCTCGGGTGACGAGCGGCGGACGG
GTGAGTAATGTCTGGGAAACTGCCTGATGGAGGGGGATAACTACTGGAAACGGTAGCTAA
TACCGCATAATGTCGCAAGACCAAAGTGGGGGACCTTCGGGCCTCATGCCATCAGATGTG
CCCAGATGGGATTAGCTAGTAGGTGGGGTAACGGCTCACCTAGGCGACGATCCCTAGCTG
GTCTGAGAGGATGACCAGCCACACTGGAACTGAGACACGGTCCAGACTCCTACGGGAGGC
AGCAGTGGGGAATATTGCACAATGGGCGCAAGCCTGATGCAGCCATGCCGCGTGTGTGAA
GAAGGCCTTCGGGTTGTAAAGCACTTTCAGCGGGGAGGAAGGCGGTGAGGTTAATAACCT
CATCGATTGACGTTACCCGCAGAAGAAGCACCGGCTAACTCCGTGCCAGCAGCCGCGGTA
ATACGGAGGGTGCAAGCGTTAATCGGAATTACTGGGCGTAAAGCGCACGCAGGCGGTCTG
TCAAGTCGGATGTGAAATCCCCGGGCTCAACCTGGGAACTGCATTCGAAACTGGCAGGCT
AGAGTCTTGTAGAGGGGGGTAGAATTCCAGGTGTAGCGGTGAAATGCGTAGAGATCTGGA
GGAATACCGGTGGCGAAGGCGGCCCCCTGGACAAAGACTGACGCTCAGGTGCGAAAGCGT
GGGGAGCAAACAGGATTAGATACCCTGGTAGTCCACGCCGTAAACGATGTCGATTTGGAG
GTTGTGCCCTTGAGGCGTGGCTTCCGGAGCTAACGCGTTAAATCGACCGCCTGGGGAGTA
CGGCCGCAAGGTTAAAACTCAAATGAATTGACGGGGGCCCGCACAAGCGGTGGAGCATGT
GGTTTAATTCGATGCAACGCGAAGAACCTTACCTGGTCTTGACATCCACAGAACTTTCCA
GAGATGGATTGGTGCCTTCGGGAACTGTGAAAACAGGTGCTGCATGGCTGTCGTCAGCTC
GTGTTGTGAAATGTTGGGGTTAAGTCCCGCAACGAGCGCAACCCTTATCCTTTGTTGCCA
GCGGTTCAGGCCGGGAACTCAAAGGAAACTGCCAGTGATAAACTGGGAGGAAAGTGGGGG
ATGACGTCAAGTCATCATGGGCCTTTACGACCAGGGGCTACCCACCTGGCTACAATGGGC
TTATACAAAAGAGAAACGGACCTTCCCGGAAGACCAAGCGGAACTCCTATAAGTTATGTC
GGGAAATCCGGGATTGGGAGTTTGGCACCTCCGACTCCCTGGAAATGCGGAATTCCTCCT
GATATCCGTAAAACCAAAAATGCCCCCGGTGTAAAATACTTTCCCCGGGCCCTTGGTACC
CCCCCGCCCTCCACACACCATGGGGGAATGGGGTTGTTCCAA
>IF21_Mt052335
CATGCAGTCGAGCGGTAGCACAGAGAGCTTGCTCTCGGGTGACGAGCGGCGGACGGGTGA
GTAATGTCTGGGAAACTGCCTGATGGAGGGGGATAACTACTGGAAACGGTAGCTAATACC
GCATAACGTCGCAAGACCAAAGTGGGGGACCTTCGGGCCTCATGCCATCAGATGTGCCCA
GATGGGATTAGCTAGTAGGTGGGGTAACGGCTCACCTAGGCGACGATCCCTAGCTGGTCT
GAGAGGATGACCAGCCACACTGGAACTGAGACACGGTCCAGACTCCTACGGGAGGCAGCA
GTGGGGAATATTGCACAATGGGCGCAAGCCTGATGCAGCCATGCCGCGTGTGTGAAGAAG
GCCTTCGGGTTGTAAAGCACTTTCAGCGGGGAGGAAGGCGGTGAGGTTAATAACCTCGTC
GATTGACGTTACCCGCAGAAGAAGCACCGGCTAACTCCGTGCCAGCAGCCGCGGTAATAC
GGAGGGTGCAAGCGTTAATCGGAATTACTGGGCGTAAAGCGCACGCAGGCGGTCTGTCAA
GTCGGATGTGAAATCCCCGGGCTCAACCTGGGAACTGCATTCGAAACTGGCAGGCTAGAG
TCTTGTAGAGGGGGGTAGAATTCCAGGTGTAGCGGTGAAATGCGTAGAGATCTGGAGGAA
TACCGGTGGCGAAGGCGGCCCCCTGGACAAAGACTGACGCTCAGGTGCGAAAGCGTGGGG
AGCAAACAGGATTAGATACCCTGGTAGTCCACGCCGTAAACGATGTCGATTTGGAGGTTG
TGCCCTTGAGGCGTGGCTTCCGGAGCTAACGCGTTAAATCGACCGCCTGGGGAGTACGGC
CGCAAGGTTAAAACTCAAATGAATTGACGGGGGCCCGCACAAGCGGTGGAGCATGTGGTT
TAATTCGATGCAACGCGAAGAACCTTACCTGGTCTTGACATCCACAGAACTTTCCAGAGA
TGGATTGGTGCCTTCGGGAACTGTGAGACAGGTGCTGCATGGCTGTCGTCAGCTCGTGTT
GTGAAATGTTGGGTTAAGTCCCGCAACGAGCGCAACCCTTATCCTTTGTTGCCAGCGGTT
CGGCCGGGAACTCAAAGGAAACTGCCAGTGATAAACTGGAAGGAAGGTGGGGGATGACGT
CAAGTCATCATGGGCCCTTACGACCAGGGGTTACCAACGTGGCTACAATGGGCATTTACA
AAGAAAAACCGACCTCCCCGAGAGCAAGCGGACCTCCTAAAAGTATTGCCGAATCCCGGA
TTGGAAGTCGCAACTCGACTCCCTGAATTCCGGAATCCCCGGTAATCGGGAAATCTAGAA
GTCCACCGGGAAAAACTTTCCCGGGCTTTTTAACCCCCGGCCCCTCACCCACTGGGGATG
GTGGTGCCAAAAAAATAGGTGCTTAACCTTCGAGAG
>F44_MT052336
GCTACCATGCAGTCGAGCGGTAGCACAGAGAGCTTGCTCTCGGGTGACGAGCGGCGGACG
GGTGAGTAATGTCTGGGAAACTGCCTGATGGAGGGGGATAACTACTGGAAACGGTAGCTA
ATACCGCATAACGTCGCCAAGACCAAAGTGGGGGACCTTCGGGCTCTCATGCCATTCAGA
ATGTGCCCCAGATGGGATTAGCTAGTAGGTGGGGTAACGGCTCACCTAGGCGACGATCCC
TAGCTGGTCTGAGAGGATGACCAGCCACACTGGAACTGAGACACGGTTCCAGACTCCTAC
GGGAGGCAGCAGTGGGGAATATTGCACAATGGGCGCAAGCCTGATGCAGCCATGCCGCGT
GTGTGAAGAAGGCCTTCGGGTTGTAAAGCACTTTCAGCGGGGAGGAAGGCGTTGAGGTTA
ATAACCTTGTCGATTGACGTTACCCGCAGAAGAAGCACCGGCTAACTCCGTGCCAGCAGC
CGCGGTAATACGGAGGGTGCAAGCGTTAATCGGAATTACTGGGCGTAAAGCGCACGCAGG
CGGTCTGTCAAGTCGGATGTGAAATCCCCGGGCTCAACCTGGGAACTGCATTCGAAACTG
GCAGGCTAGAGTCTTGTAGAGGGGGGTAGAATTCCAGGTGTAGCGGTGAAATGCGTAGAG
ATCTGGAGGAATACCGGTGGCGAAGGCGGCCCCCTGGACAAAGACTGACGCTCAGGTGCG
AAAGCGTGGGGAGCAAACAGGATTAGATACCCTGGTAGTCCACGCCGTAAACGATGTCGA
TTTGGAGGTTGTGCCCTTGAGGCGTGGCTTCCGGAGCTAACGCGTTAAATCGACCGCCTG
GGGAGTACGGCCGCAAGGTTAAAACTCAAATGAATTGACGGGGGCCCGCACAAGCGGTGG
AGCATGTGGTTTAATTCGATGCAACGCGAAGAACCTTACCTGGTCTTGACATCCACAGAA
CTTTCCAGAGATGGATTGGTGCCTTCGGGAACTGTGAGACAGGTGCTGCATGGCTGTCGT
TCAGCTCGTGTTGGTGAAATGTTTGGGTTAAGTCCCGGCAACGAGCGCAACCCTTTATCC
TTTGTTGCCAGCGGTTCGGGCCGGGAACTCAAAGGAGACTGCCAGTGATAAACTGGAAGG
AAAGGTGGGGGATGAACGTCAAGTCATTCATGGGCCCTTTACGGACCAGGGGCTACACAC
CGTGGCTACAATGGGCATATACAAAGAGAAGCGACCTCGCGAGAGCAAGCGGACCTCATA
AAGTATGTCGTAGTCCGGATTGGAGTCTGCAACTCGACTCCATGAAGTCGGAATCGCTAG
TAATCGTAGATCAGAATGACTACGGTGAATACGTTCCCGGGCCTTGTACACACCGCCCGT
CACACCATGGGAGTGGGTTGCAAAAGAAGTAGGTAGG
>IF15_Mt052337
ATCCAAAGTGGTAGCGCCCTCCCGAAGGTTAAGCTACCTACTTCTTTTGCAACCCACTCC
CATGGTGTGACGGGCGGTGTGTACAAGGCCCGGGAACGTATTCACCGTAGCATTCTGATC
TACGATTACTAGCGATTCCGACTTCATGGAGTCGAGTTGCAGACTCCAATCCGGACTACG
ACATACTTTATGAGGTCCGCTTGCTCTCGCGAGGTCGCTTCTCTTTGTATATGCCATTGT
AGCACGTGTGTAGCCCTGGTCGTAAGGGCCATGATGACTTGACGTCATCCCCACCTTCCT
CCAGTTTATCACTGGCAGTCTCCTTTGAGTTCCCGGCCTAACCGCTGGCAACAAAGGATA
AGGGTTGCGCTCGTTGCGGGACTTAACCCAACATTTCACAACACGAGCTGACGACAGCCA
TGCAGCACCTGTCTCACAGTTCCCGAAGGCACCAAGCCATCTCTGGCAAGTTCTGTGGAT
GTCAAGACCAGGTAAGGTTCTTCGCGTTGCATCGAATTAAACCACATGCTCCACCGCTTG
TGCGGGCCCCCGTCAATTCATTTGAGTTTTAACCTTGCGGCCGTACTCCCCAGGCGGTCG
ATTTAACGCGTTAGCTCCGGAAGCCACGCCTCAAGGGCACAACCTCCAAATCGACATCGT
TTACGGCGTGGACTACCAGGGTATCTAATCCTGTTTGCTCCCCACGCTTTCGCACCTGAG
CGTCAGTCTTTGTCCAGGGGGCCGCCTTCGCCACCGGTATTCCTCCAGATCTCTACGCAT
TTCACCGCTACACCTGGAATTCTACCCCCCTCTACAAGACTCTAGCCTGCCAGTTTCGAA
TGCAGTTCCCAGGTTGAGCCCGGGGATTTCACATCCGACTTGACAGACCGCCTGCGTGCG
CTTTACGCCCAGTAATTCCGATTAACGCTTGCACCCTCCGTATTACCGCGGCTGCTGGCA
CGGAGTTAGCCGGTGCTTCTTCTGCGGGTAACGTCAATCAACAAGGTTATTAACCTTATC
GCCTTCCTCCCCGCTGAAAGTGCTTTACAACCCGAAGGCCTTCTTCACACACGCGGCATG
GCTGCATCAGGCTTGCGCCCATTGTGCAATATTCCCCACTGCTGCCTCCCGTAGGAATCT
GGACCGGGTCTCAGTTCCAGTGGGGCTGGTCATCCTCTCAGACCAGCTAGGGATCGTCGC
CTAGGTGAGCCGTTACCCCACCTACTAGCTAATCCCATCTGGGGCCATTTGAAGGCATGA
GGGCCCGAAGGTCCCCCATTTTGGTCTTGGGCACTTTAGGCGGATTAAGCAACCGTTCCC
GAAGGTTACCCCCCTCCAAAGGGAGATTTCCCAAAATTAATCTCCCCCTTCCCCCCTTTT
TCCCCAGAAAGAATTCTTTGGGTCACCCTCCACTTCGCGGTGAGGTGCCCCGATTCCCCT
GGAGGGGAACTG
>F42_MT052338
GCGCCCTCCCGAAGGTTAAGCTACCTACTTCTTTTGCAACCCACTCCCATGGTGTGACGG
GCGGTGTGTACAAGGCCCGGGAACGTATTCACCGTAGCATTCTGATCTACGATTACTAGC
GATTCCGACTTCATGGAGTCGAGTTGCAGACTCCAATCCGGACTACGACATACTTTATGA
GGTCCGCTTGCTCTCGCGAGGTCGCTTCTCTTTGTATATGCCATTGTAGCACGTGTGTAG
CCCTGGTCGTAAGGGCCATGATGACTTGACGTCATCCCCACCTTCCTCCAGTTTATCACT
GGCAGTCTCCTTTGAGTTCCCGGCCTAACCGCTGGCAACAAAGGATAAGGGTTGCGCTCG
TTGCGGGACTTAACCCAACATTTCACAACACGAGCTGACGACAGCCATGCAGCACCTGTC
TCACAGTTCCCGAAGGCACCAATCCATCTCTGGAAAGTTCTGTGGATGTCAAGACCAGGT
AAGGTTCTTCGCGTTGCATCGAATTAAACCACATGCTCCACCGCTTGTGCGGGCCCCCGT
CAATTCATTTGAGTTTTAACCTTGGCGGCCGTACTCCCCAGGCGGTCGATTTAACGCGTT
AGCTCCGGGAAGCCACGCCTCAAGGGCACAACCTCCAAATCGACATCGTTTACGGCGTGG
ACTACCAGGGTATCTAAATCCTGTTTGCTCCCCACGCTTTCGTCACCTGAGCGTCAGTCT
TTGTTCCAGGGGGTCCGCCTTCGCCACCGGTATTCCTCCAGATCTCTACGCATTTCACCG
CTACACCTGGAATTCTACCCCCCTCTACAAGACTCTAGCCTGCCAGTTTCGAATGCAGTT
CCCAGGTTGAGCCCGGGGATTTCACATCCGACTTGACAGACCGCCTGCGTGCGCTTTACG
CCCAGTAATTCCGATTAACGCTTGCACCCTCCGTATTACCGCGGCTGCTGGCACGGAGTT
AGCCGGTGCTTCTTCTGCGGGTAACGTCAATCGCCAAGGTTATTAACCTTACCGCCTTCC
TCCCCGCTGAAAGTGCTTTACAACCCGAAGGCCTTCTTCACACACGCGGCATGGCTGCAT
CAGGCTTGCGCCCATTGTGCAATATTCCCCACTGCTGCCTCCCGTAGGAGTCTGGACCGT
GTCTCAGTTCCAGTGTGGCTGGTCATCCTCTCAGACCAGCTAGGGATCGTCGCCTAGGTG
AGCCGTTACCCCACCTACTAGCTAATCCCATCTGGGCACATCTGATGGCATGAGGCCCGA
AGGTCCCCCACTTTGGTCTTGCGACGTTATGCGGTATTAGCTACCGTTTCCAGTAGTTAT
CCCCCTCCATCAGGCAGTTTCCCAGACATTACTCACCCGTCCGCCGCTCGTCACCCGAGA
GCAAGCTCTCTGTGCTACCGCTCGACTG
>F39_MT052339
ACCATGCAGTCGAGCGGTAGCACAGAGAGCTTGCTCTCGGGTGACGAGCGGCGGACGGGT
GAGTAATGTCTGGGAAACTGCCTGATGGAGGGGGATAACTACTGGAAACGGTAGCTAATA
CCGCATAACGTCGCAAGACCAAAGTGGGGGACCTTCGGGCCTCATGCCATCAGATGTGCC
CAGATGGGATTAGCTAGTAGGTGGGGTAACGGCTCACCTAGGCGACGATCCCTAGCTGGT
CTGAGAGGATGACCAGCCACACTGGAACTGAGACACGGTCCAGACTCCTACGGGAGGCAG
CAGTGGGGAATATTGCACAATGGGCGCAAGCCTGATGCAGCCATGCCGCGTGTGTGAAGA
AGGCCTTCGGGTTGTAAAGCACTTTCAGCGGGGAGGAAGGCGTTGAGGTTAATAACCTTG
TCGATTGACGTTACCCGCAGAAGAAGCACCGGCTAACTCCGTGCCAGCAGCCGCGGTAAT
ACGGAGGGTGCAAGCGTTAATCGGAATTACTGGGCGTAAAGCGCACGCAGGCGGTCTGTC
AAGTCGGATGTGAAATCCCCGGGCTCAACCTGGGAACTGCATTCGAAACTGGCAGGCTAG
AGTCTTGTAGAGGGGGGTAGAATTCCAGGTGTAGCGGTGAAATGCGTAGAGATCTGGAGG
AATACCGGTGGCGAAGGCGGCCCCCTGGACAAAGACTGACGCTCAGGTGCGAAAGCGTGG
GGAGCAAACAGGATTAGATACCCTGGTAGTCCACGCCGTAAACGATGTCGATTTGGAGGT
TGTGCCCTTGAGGCGTGGCTTCCGGAGCTAACGCGTTAAATCGACCGCCTGGGGAGTACG
GCCGCAAGGTTAAAACTCAAATGAATTGACGGGGGCCCGCACAAGCGGTGGAGCATGTGG
TTTAATTCGATGCAACGCGAAGAACCTTACCTGGTCTTGACATCCACAGAACTTTCCAGA
GATGGATTGGTGCCTTCGGGAACTGTGAGACAGGTGCTGCATGGCTGTCGTCAGCTCGTG
TTGTGAAATGTTGGGTTAAGTCCCGCAACGAGCGCAACCCTTATCCTTTGTTGCCAGCGG
TTCGGCCGGGAACTCAAAGGAAACTGCCAGTGATAAACTGGAGGAAGGTGGGGATGACGT
CAAGTCATCATGGGCCCTTACGACCAGGGGTTACCACCTTGCTACAATGGCATTAACAAA
AGAAACCGACCTCCCCGAGGACAAGCGGACCTCATAAAGTATGTCGGATTCCGGATGGGA
ATTGGCACTCGAATCCCTGAAATCGGAATCCCTTGGAATCCGAAACCAAAAGGCCCCGGG
AAAACTTTCCCGGGCCTTGTAAAACCCCCCCCTCACCCCCTGGGAAGGGGGTTGCCAAAA
AAAAAGGGGGCTTAACCTTCTGAGAGGGCCTTCACCTTTTGGTATTTATCGGGGAGAGGG
TAACTAACCGAAAGAGGCGTACAGTAAAAAC
>IF11_MT052340
TAAGCGCCCTCCCGAAGGTTAAGCTACCTACTTCTTTTGCAACCCACTCCCATGGTGTGA
CGGGCGGTGTGTACAAGGCCCGGGAACGTATTCACCGTAGCATTCTGATCTACGATTACT
AGCGATTCCGACTTCATGGAGTCGAGTTGCAGACTCCAATCCGGACTACGACATACTTTA
TGAGGTCCGCTTGCTCTCGCGAGGTCGCTTCTCTTTGTATATGCCATTGTAGCACGTGTG
TAGCCCTGGTCGTAAGGGCCATGATGACTTGACGTCATCCCCACCTTCCTCCAGTTTATC
ACTGGCAGTCTCCTTTGAGTTCCCGGCCGGACCGCTGGCAACAAAGGATAAGGGTTGCGC
TCGTTGCGGGACTTAACCCAACATTTCACAACACGAGCTGACGACAGCCATGCAGCACCT
GTCTCACAGTTCCCGAAGGCACCAATCCATCTCTGGAAAGTTCTGTGGATGTCAAGACCA
GGTAAGGTTCTTCGCGTTGCATCGAATTAAACCACATGCTCCACCGCTTGTGCGGGCCCC
CGTCAATTCATTTGAGTTTTAACCTTGCGGCCGTACTCCCCAGGCGGTCGATTTAACGCG
TTAGCTCCGGAAGCCACGCCTCAAGGGCACAACCTCCAAATCGACATCGTTTACGGCGTG
GACTACCAGGGTATCTAATCCTGTTTGCTCCCCACGCTTTCGCACCTGAGCGTCAGTCTT
TGTCCAGGGGGCCGCCTTCGCCACCGGTATTCCTCCAGATCTCTACGCATTTCACCGCTA
CACCTGGAATTCTACCCCCCTCTACAAGACTCTAGCCTGCCAGTTTCGAATGCAGTTCCC
AGGTTGAGCCCGGGGATTTCACATCCGACTTGACAGACCGCCTGCGTGCGCTTTACGCCC
AGTAATTCCGATTAACGCTTGCACCCTCCGTATTACCGCGGCTGCTGGCACGGAGTTAGC
CGGTGCTTCTTCTGCGGGTAACGTCAATCGACAAGGTTATTAACCTTATCGCCTTCCTCC
CCGCTGAAAGTGCTTTACAACCCGAAGGCCTTCTTCACCCACGCGGCATGGCTGCATCAG
GCTTGCGCCCATTGGGCAATATTCCCCACTGCTGCCTCCCGTAGGAATCTGGACCGGGTC
TCAATTCCAGGGGGGCTGGGCATCCTCTCAAACCAGCTAGGGATCGTCCCCTAGGTGAGC
CGTTACCCCCCTACTAGCTAATCCCATCGGGGCCATTTGAAGGCATGAGGCCCAAAGTTC
CCCACTTTGGTCTTGGCACTTTTGCGGTTTAGCTACCGTTTCCAGAAGTTACCCCCCCCA
CAGGGAATTTCCCAAATTTTTTCACCTTCCCCCCTTTGTTCCCAGAAAAAAGTTCTTTGT
TCCCCTCAATTTTATGTTAAGGCCGCCCGACTCTCTTTTAAAACTTTAATACGATTCTTA
TAAAA
>IF35_MT052341
ATCCAAGTGGTAAGCGCCCTCCCGAAGGTTAAGCTACCTACTTCTTTTGCAACCCACTCC
CATGGTGTGACGGGCGGTGTGTACAAGGCCCGGGAACGTATTCACCGTAGCATTCTGATC
TACGATTACTAGCGATTCCGACTTCATGGAGTCGAGTTGCAGACTCCAATCCGGACTACG
ACATACTTTATGAGGTCCGCTTGCTCTCGCGAGGTCGCTTCTCTTTGTATATGCCATTGT
AGCACGTGTGTAGCCCTGGTCGTAAGGGCCATGATGACTTGACGTCATCCCCACCTTCCT
CCAGTTTATCACTGGCAGTCTCCTTTGAGTTCCCGGCCGGACCGCTGGCAACAAAGGATA
AGGGTTGCGCTCGTTGCGGGACTTAACCCAACATTTCACAACACGAGCTGACGACAGCCA
TGCAGCACCTGTCTCACAGTTCCCGAAGGCACCAATCCATCTCTGGAAAGTTCTGTGGAT
GTCAAGACCAGGTAAGGTTCTTCGCGTTGCATCGAATTAAACCACATGCTCCACCGCTTG
TGCGGGCCCCCGTCAATTCATTTGAGTTTTAACCTTGCGGCCGTACTCCCCAGGCGGTCG
ATTTAACGCGTTAGCTCCGGAAGCCACGCCTCAAGGGCACAACCTCCAAATCGACATCGT
TTACGGCGTGGACTACCAGGGTATCTAATCCTGTTTGCTCCCCACGCTTTCGCACCTGAG
CGTCAGTCTTTGTCCAGGGGGCCGCCTTCGCCACCGGTATTCCTCCAGATCTCTACGCAT
TTCACCGCTACACCTGGAATTCTACCCCCCTCTACAAGACTCTAGCCTGCCAGTTTCGAA
TGCAGTTCCCAGGTTGAGCCCGGGGATTTCACATCCGACTTGACAGACCGCCTGCGTGCG
CTTTACGCCCAGTAATTCCGATTAACGCTTGCACCCTCCGTATTACCGCGGCTGCTGGCA
CGGAGTTAGCCGGTGCTTCTTCTGCGGGTAACGTCAATCGACAAGGTTATTAACCTTAAC
GCCTTCCTCCCCGCTGAAAGTGCTTTACAACCCGAAGGCCTTCTTCACACACGCGGCATG
GCTGCATCAGGCTTGCGCCCATTGTGCAATATTCCCCACTGCTGCCTCCCGTAGGAATCT
GGACCGGGTCTCAGTTCCAGGGTGGCTGGTCATCCTCCCAACCAGCTAGGGATCGTCCCC
TAGGTGAGCCGTTACCCCCCCTACTAGCTAATCCCATTGGGGCAATTTGAAGGGATGAAG
GCCCAAAGGTCCCCCATTTTGGGCTTGGCCAATTATGGCGGGATTAGCCACCGTTTCCGG
AATTTACCCCCTCCAAAGGGGATTTCCCAAATTTATCCACGGTTCCCCCCTTTTACCCCA
AAAAAAGTTCTTTGGTAACTCCCCAATTCCCTGTTTAACGGCCCCCCTCCCTTTCGGTTT
TC
>F1_MT052342
CCCCCTTCGGCGGCTGGCTCCTAAAAGGTTACCTCACCGACTTCGGGTGTTACAAACTCT
CGTGGTGTGACGGGCGGTGTGTACAAGGCCCGGGAACGTATTCACCGCGGCATGCTGATC
CGCGATTACTAGCGATTCCAGCTTCACGCAGTCGAGTTGCAGACTGCGATCCGAACTGAG
AACAGATTTGTGGGATTGGCTTAACCTCGCGGTTTCGCTGCCCTTTGTTCTGTCCATTGT
AGCACGTGTGTAGCCCAGGTCATAAGGGGCATGATGATTTGACGTCATCCCCACCTTCCT
CCGGTTTGTCACCGGCAGTCACCTTAGAGTGCCCAACTGAATGCTGGCAACTAAGATCAA
GGGTTGCGCTCGTTGCGGGACTTAACCCAACATCTCACGACACGAGCTGACGACAACCAT
GCACCACCTGTCACTCTGCCCCCGAAGGGGACGTCCTATCTCTAGGATTGTCAGAGGATG
TCAAGACCTGGTAAGGTTCTTCGCGTTGCTTCGAATTAAACCACATGCTCCACCGCTTGT
GCGGGCCCCCGTCAATTCCTTTGAGTTTCAGTCTTGCGACCGTACTCCCCAGGCGGAGTG
CTTAATGCGTTAGCTGCAGCACTAAGGGGCGGAAACCCCCTAACACTTAGCACTCATCGT
TTACGGCGTGGACTACCAGGGTATCTAATCCTGTTCGCTCCCCACGCTTTCGCTCCTCAG
CGTCAGTTACAGACCAGAGAGTCGCCTTCGCCACTGGTGTTCCTCCACATCTCTACGCAT
TTCACCGCTACACGTGGAATTCCACTCTCCTCTTCTGCACTCAAGTTCCCCAGTTTCCAA
TGACCCTCCCCGGTTGAGCCGGGGGCTTTCACATCAGACTTAAGAAACCGCCTGCGAGCC
CTTTACGCCCAATAATTCCGGACAACGCTTGCCACCTACGTATTACCGCGGCTGCTGGCA
CGTAGTTAGCCGTGGCTTTCTGGTTAGGTACCGTCAAGGTACCGCCCTATTCGAACGGTA
CTTGTTCTTCCCTAACAACAGAGCTTTACGATCCGAAAACCTTCATCACTCACGCGGCGT
TGCTCCGTCAGACTTTCGTCCATTGCGGAAGATTCCCTACTGCTGCCTCCCGTAGGAATC
TGGGCCGGGTCTCATTCCCAGTGGGGCCGATCACCCTCTCAGGTCGGCTACCCATCGTTG
CCTTGGTGAACCGTTACCTCACAACTAGCTAATGGCCCCCGGGTCCATCTGTAATGGGAA
CCCAAACCCCCTTTTATGTTTGAACCTTGCGGTTAAAAACCCTCCGGAATTAACCCCGGT
TTCCCGGATTTTCCCAGTTTTAGGGGGGGTTACCCCGGTTATCACCCCCCCCCCCTAAAT
CGAGAGAAGTTCTCATGGCCCCCCATTTGGTTTAAGACCCCCCGCTTTGTGGGGGCCA
>IF23_MT052343
GGCGTGCTATAATGCAAGTCGAGCGGACAGATGGGAGCTTGCTCCCTGATGTTAGCGGCG
GACGGGTGAGTAACACGTGGGTAACCTGCCTGTAAGACTGGGATAACTCCGGGAAACCGG
GGCTAATACCGGATGGTTGTTTGAACCGCATGGTTCAAACATAAAAGGTGGCTTCGGCTA
CCACTTACAGATGGACCCGCGGCGCATTAGCTAGTTGGTGAGGTAACGGCTCACCAAGGC
AACGATGCGTAGCCGACCTGAGAGGGTGATCGGCCACACTGGGACTGAGACACGGCCCAG
ACTCCTACGGGAGGCAGCAGTAGGGAATCTTCCGCAATGGACGAAAGTCTGACGGAGCAA
CGCCGCGTGAGTGATGAAGGTTTTCGGATCGTAAAGCTCTGTTGTTAGGGAAGAACAAGT
ACCGTTCGAATAGGGCGGTACCTTGACGGTACCTAACCAGAAAGCCACGGCTAACTACGT
GCCAGCAGCCGCGGTAATACGTAGGTGGCAAGCGTTGTCCGGAATTATTGGGCGTAAAGG
GCTCGCAGGCGGTTTCTTAAGTCTGATGTGAAAGCCCCCGGCTCAACCGGGGAGGGTCAT
TGGAAACTGGGGAACTTGAGTGCAGAAGAGGAGAGTGGAATTCCACGTGTAGCGGTGAAA
TGCGTAGAGATGTGGAGGAACACCAGTGGCGAAGGCGACTCTCTGGTCTGTAACTGACGC
TGAGGAGCGAAAGCGTGGGGAGCGAACAGGATTAGATACCCTGGTAGTCCACGCCGTAAA
CGATGAGTGCTAAGTGTTAGGGGGTTTCCGCCCCTTAGTGCTGCAGCTAACGCATTAAGC
ACTCCGCCTGGGGAGTACGGTCGCAAGACTGAAACTCAAAGGAATTGACGGGGGCCCGCA
CAAGCGGTGGAGCATGTGGTTTAATTCGAAGCAACGCGAAGAACCTTACCAGGTCTTGAC
ATCCTCTGACAATCCTAGAGATAGGACGTCCCCTTCGGGGGCAGAGTGACAGGTGGTGCA
TGGTTGTCGTCAGCTCCTGTCCTGAGATGTTGGGTTAAGTCCCGCAACGAGCGCAACCCT
TGATCTTAGTTGCCAGCATTCAGTTGGGCACTCTAAGGTGACTGCCGGTGACAAACCGGA
GGAAGGTGGGGATGACGTCAAATCATCATGCCCCTTATGACCTGGGCTACCACCTTGCTA
CAATGGAACAGAACAAAGGGCAGCGAAACCCGCGAGGTTAAGCCAATCCCACAAATTTGT
TTCCAGTTCGGATCCGAATCTGAACTCCACTGCGGGAAACTGGAATCCCTAGTAATCCCG
GAAACACATGCCCCGGGGAAAAACTTTCCCGGGCCTTTTAACACCCGCCCGGTCACCACC
AAGAATTTTGTCGCATACTCAAAAAAGTTTTTTATTTATGTTATTTAT
>M3_MT052344
CCCCCCATCTGTCCCTTCGGCGGCTGGCTCCTAACCGACTTCGGGTGTTACAAACTCTCG
TGGTGTGACGGGCGGTGTGTACAAGGCCCGGGAACGTATTCACCGCGGCATGCTGATCCG
CGATTACTAGCGATTCCAGCTTCACGCAGTCGAGTTGCAGACTGCGATCCGAACTGAGAA
ACAGATTTGTGGGAATTGGCTTAACCTCGCGGTTTCGCTGCCCTTTGTTCTGTCCATTGT
AGCACGTGTGTTAGCCCAGGTCATAAGGGGCATGATGATTTGACGTCATCCCCACCTTCC
TCCGGTTTGTCACCGGCAGTCACCTTAGAGTGCCCAACTGAATGCTGGCAACTAAGATCA
AGGGTTGCGCTCGTTGCGGGACTTAACCCAACATCTCACGACACGAGCTGACGACAACCA
TGCACCACCTGTCACTCTGCCCCCGAAGGGGACGTCCTATCTCTAGGATTGTCAGAGGAT
GTCAAGACCTGGTAAGGTTCTTCGCGTTGCTTCGAATTAAACCACATGCTCCACCGCTTG
TGCGGGCCCCCGTCAATTCCTTTGAGTTTCAGTCTTGCGACCGTACTCCCCAGGCGGAGT
GCTTAATGCGTTAGCTGCAGCACTAAGGGGCGGAAACCCCCTAACACTTAGCACTCATCG
TTTACGGCGTGGACTACCAGGGTATCTAATCCTGTTCGCTCCCCACGCTTTCGCTCCTCA
GCGTCAGTTACAGACCAGAGAGTCGCCTTCGCCACTGGTGTTCCTCCACATCTCTACGCA
TTTCACCGCTACACGTGGAATTCCACTCTCCTCTTCTGCACTCAAGTTCCCCAGTTTCCA
ATGACCCTCCCCGGTTGAGCCGGGGGCTTTCACATCAGACTTAAGAAACCGCCTGCGAGC
CCTTTACGCCCAATAATTCCGGACAACGCTTGCCACCTACGTATTACCGCGGCTGCTGGC
ACGTAGTTAGCCGTGGCTTTCTGGTTAGGTACCGTCAAGGTACCGCCCTATTCGAACGGT
ACTTGTTCTTCCCTAACAACAGAGCTTTACGATCCGAAAACCTTCATCACTCACGCGGCG
TTGCTCCGTCAGACTTTCGTCCATTGCGGAAGATTCCCTACTGCTGCCTCCCGTAGGAGT
CTGGGCCGTGTCTCAGTCCCAGTGTGGCCGATCACCCTCTCAGGTCGGCTACGCATCGTT
GCCTTGGTGAGCCGTTACCTCACCAACTAGCTAATGCGCCGCGGGTCCATCTGTAAGTGG
TAGCCGAAGCCACCTTTTATGTTTGAACCATGCGGTTCAAACAACCATCCGGTATTAGCC
CCGGTTTCCCGGAGTTATCCCAGTCTTACAGGCAGGTTACCCACGTGTTACTCACCCGTC
TGCCGCTAACATCAGGGAGCAAGCTCCCATCTGTCCGCTCGA
>IM5_MT052345
TTCCATGCAGTCGAGCGGTAGCACAGAGAGCTTGCTCTCGGGTGACGAGCGGCGGACGGG
TGAGTAATGTCTGGGAAACTGCCTGATGGAGGGGGATAACTACTGGAAACGGTAGCTAAT
ACCGCATAATGTCGCAAGACCAAAGTGGGGGACCTTCGGGCCTCATGCCATCAGATGTGC
CCAGATGGGATTAGCTAGTAGGTGGGGTAACGGCTCACCTAGGCGACGATCCCTAGCTGG
TCTGAGAGGATGACCAGCCACACTGGAACTGAGACACGGTCCAGACTCCTACGGGAGGCA
GCAGTGGGGAATATTGCACAATGGGCGCAAGCCTGATGCAGCCATGCCGCGTGTGTGAAG
AAGGCCTTCGGGTTGTAAAGCACTTTCAGCGGGGAGGAAGGCGATAAGGTTAATAACCTT
GTCGATTGACGTTACCCGCAGAAGAAGCACCGGCTAACTCCGTGCCAGCAGCCGCGGTAA
TACGGAGGGTGCAAGCGTTAATCGGAATTACTGGGCGTAAAGCGCACGCAGGCGGTCTGT
CAGTCGGATGTGAAATCTCCGGGCTCAACCTGGGAACTGCATTCGAAACTGGGGGGTTAG
AGTCTTGTT
>IM12_MT052346
AAGCTACCTACTTCTTTTGCAACCCACTCCCATGGTGTGACGGGCGGTGTGTACAAGGCC
CGGGAACGTATTCACCGTAGCATTCTGATCTACGATTACTAGCGATTCCGACTTCATGGA
GTCGAGTTGCAGACTCCAATCCGGACTACGACATACTTTATGAGGTCCGCTTGCTCTCGC
GAGGTCGCTTCTCTTTGTATATGCCATTGTAGCACGGTGTGTAGCCCCTGGTCGTAAAGG
CCCATGATGACTTGACGTTATCCCCCACCTTCCTCCAGTTTATCACTGGCAGTCTCCCTT
TGAGTTCCCGGCCTTAACCGCTGGCAACAAAGGATAAGGGTTGCGCTCGTTGCGGGACTT
AACCCCAACATTTCACAACACGAGCTGACGACAGCCATGCAGCACCTGTCTCACAGTTCC
CGAAGGCACCAAAGCATCTCTGCTAAGTTCTGTGGATGTCAAGACCAGGTAAGGTTCTTC
GCGTTGCATCGAATTAAACCACATGCTCCACCGCTTGTGCGGGCCCCCGTCAATTCATTT
GAGTTTTAACCTTGCGGCCGTACTCCCCAGGCGGTCGATTTAACGCGTTAGCTCCGGAAG
CCACGCCTCAAGGGCACAACCTCCAAATCGACATCGTTTACGGCGTGGACTACCAGGGTA
TCTAATCCTGTTTGCTCCCCACGCTTTCGCACCTGAGCGTCAGTCTTTGTCCAGGGGGCC
GCCTTCGCCACCGGTATTCCTCCAGATCTCTACGCATTTCACCGCTACACCTGGAATTCT
ACCCCCCTCTACAAGACTCTAGCCTGCCAGTTTCGAATGCAGTTCCCAGGTTGAGCCCGG
GGATTTCACATCCGACTTGACAGACCGCCTGCGTGCGCTTTACGCCCAGTAATTCCGATT
AACGCTTGCACCCTCCGTATTACCGCGGCTGCTGGCACGGAGTTAGCCGGTGCTTCTTCT
GCGGGTAACGTCAATCGACAAGGTTATTAACCTTATCGCCTTCCTCCCCGCTGAAAGTGC
TTTACAACCCGAAGGCCTTCTTCACACACGCGGCATGGCTGCATCAGGCTTGCGCCCATT
GTGCAATATTCCCCACTGCTGCCTCCCGTAGGAGTCTGGACCGTGTCTCAGTTCCAGTGT
GGCTGGTCATCCTCTCAGACCAGCTAGGGATCGTCGCCTAGGTGAGCCGTTACCCCACCT
ACTAGCTAATCCCATCTGGGCACATCTGATGGCATGAGGCCCGAAGGTCCCCCACTTTGG
TCTTGCGACATTATGCGGTATTAGCTACCGTTTCCAGTAGTTATCCCCCTCCATCAGGCA
GTTTCCCAGACATTACTCACCCGTCCGCCGCTCGTCACCCGAGAGCAAGCTCTCTGTGCT
ACCGCTCGACTGCA
>IM16_MT052347
ATCCAAGTGGTAGCGCCCTCCCGAAGGTTAAGCTACCTACTTCTTTTGCAACCCACTCCC
ATGGTGTGACGGGCGGTGTGTACAAGGCCCGGGAACGTATTCACCGTAGCATTCTGATCT
ACGATTACTAGCGATTCCGACTTCATGGAGTCGAGTTGCAGACTCCAATCCGGACTACGA
ATACTTTATGAGGTCCGCTTGCTCTCGCGAGGTCGCTTCTCTTTGTATATGCCATTGTAG
CACGTGTGTAGCCCTGGTCGTAAGGGCCATGATGACTTGACGTCATCCCCACCTTCCTCC
AGTTTATCACTGGCAGTCTCCTTTGAGTTCCCGGCCTAACCGCTGGCAACAAAGGATAAG
GGTTGCGCTCGTTGCGGGACTTAACCCAACATTTCACAACACGAGCTGACGACAGCCATG
CAGCACCTGTCTCACAGTTCCCGAAGGCACCAAAGCATCTCTGCTAAGTTCTGTGGATGT
CAAGACCAGGTAAGGTTCTTCGCGTTGCATCGAATTAAACCACATGCTCCACCGCTTGTG
CGGGCCCCCGTCAATTCATTTGAGTTTTAACCTTGCGGCCGTACTCCCCAGGCGGTCGAT
TTAACGCGTTAGCTCCGGAAGCCACGCCTCAAGGGCACAACCTCCAAATCGACATCGTTT
ACGGCGTGGACTACCAGGGTATCTAATCCTGTTTGCTCCCCACGCTTTCGCACCTGAGCG
TCAGTCTTTGTCCAGGGGGCCGCCTTCGCCACCGGTATTCCTCCAGATCTCTACGCATTT
CACCGCTACACCTGGAATTCTACCCCCCTCTACAAGACTCTAGCCTGCCAGTTTCGAATG
CAGTTCCCAGGTTGAGCCCGGGGATTTCACATCCGACTTGACAGACCGCCTGCGTGCGCT
TTACGCCCAGTAATTCCGATTAACGCTTGCACCCTCCGTATTACCGCGGCTGCTGGCACG
GAGTTAGCCGGTGCTTCTTCTGCGGGTAACGTCAATCGACAAGGTTATTAACCTTATCGC
CTTCCTCCCCGCTGAAAGTGCTTTACAACCCGAAAGGCCTTCTTCACACACGCGGCATGG
CTGCATCAGGCTTGCGCCCATTGGGCAATATTCCCCACGGCTGCCTCCCGTAGGAGTTGG
GACCGGGTCTCAGTTCCAGTGTGGCTGGGTCATCCTCTTCAGACCAGCTAAGGGATCGTC
CCCCAAGGTGAACCCGTTACCCCCACCTACTAAGCCTATTCCCATTTGGGGGCCAATTTG
TAAGGGCATGGAGGTCCGGAAGGTTCCCCAACTTTGGGTCTTGGGCAACTTTATGCGGGT
ATTAAGCTAACCGTTTTCCAAGAAATTATTCCCCCTCCTACAGGGGAAGTTTCCCAGAAA
ATATTTTAACCCCCGTCCCCGCTTTTGTCCCCGAGAAAAAAATTCTTTGTGTTTC
>M36_MT052348
CGCCCTCCCGAAGGTTAAGCTACCTACTTCTTTTGCAACCCACTCCCATGGTGTGACGGG
CGGTGTGTACAAGGCCCGGGAACGTATTCACCGTAGCATTCTGATCTACGATTACTAGCG
ATTCCGACTTCATGGAGTCGAGTTGCAGACTCCAATCCGGACTACGACATACTTTATGAG
GTCCGCTTGCTCTCGCGAGGTCGCTTCTCTTTGTATATGCCATTGTAGCACGTGTGTAGC
CCTGGTCGTAAGGGCCATGATGACTTGACGTCATCCCCACCTTCCTCCAGTTTATCACTG
GCAGTCTCCTTTGAGTTCCCGGCCGAACCGCTGGCAACAAAGGATAAGGGTTGCGCTCGT
TGCGGGACTTAACCCAACATTTCACAACACGAGCTGACGACAGCCATGCAGCACCTGTCT
CACAGTTCCCGAAGGCACCAATCCATCTCTGGAAAGTTCTGTGGATGTCAAGACCAGGTA
AGGTTCTTCGCGTTGCATCGAATTAAACCACATGCTCCACCGCTTGTGCGGGCCCCCGTC
AATTCATTTGAGTTTTAACCTTGCGGCCGTACTCCCCAGGCGGTCGATTTAACGCGTTAG
CTCCGGAAGCCACGCCTCAAGGGCACAACCTCCAAATCGACATCGTTTACGGCGTGGACT
ACCAGGGGTATCTTAATCCTGTTTGCTCCCCACGCTTTTCTCACCTGAGCGTCAGTCTTT
GTTCCAGGGGAGCCGCCTTCCCCACCGGGTATTTCCTCCAGATCTCTACGCATTTCACCG
CTACACCTGGAATTCTACCCCCCTCTACCAGACTCTAGCCTGCCCAGTTTCGAATTGGAA
GTTCCCAGGTTGAGCCCGGGGATTTCACATCCGACTTGACAGACCGCCTGCGTGCGCTTT
ACGCCCAGTAATTCCGATTAACGCTTGCACCCTCCGTATTACCGCGGCTGCTGGCACGGA
GTTAGCCGGTGCTTCTTCTGCGGGTAACGTCAATCGACAAGGTTATTAACCTTAACGCCT
TCCTCCCCGCTGAAAGTGCTTTACAACCCGAAGGCCTTCTTCACACACGCGGCATGGCTG
CATCAGGCTTGCGCCCATTGTGCAATATTCCCCACTGCTGCCTCCCGTAGGAGTCTGGAC
CGTGTCTCAGTTCCAGTGTGGCTGGTCATCCTCTCAGACCAGCTAGGGATCGTCGCCTAG
GTGAGCCGTTACCCCACCTACTAGCTAATCCCATCTGGGCACATCTGATGGCATGAGGCC
CGAAGGTCCCCCACTTTGGTCTTGCGACATTATGCGGTATTAGCTACCGTTTCCAGTAGT
TATCCCCCTCCATCAGGCAGTTTCCCAGACATTACTCACCCGTCCGCCGCTCGTCACCCG
AGAGCAAGCTCTCTGTGCTACCGCTCGACTTGCATGTG
>H50_MT052349
TTGAAATGGGGCGAGAGCTACACATGCAGTCGAGCGGTAGCACAGAGAGCTTGCTCTCGG
GTGACGAGCGGCGGACGGGTGAGTAATGTCTGGGAAACTGCCTGATGGAGGGGGATAACT
ACTGGAAACGGTAGCTAATACCGCATAATGTCGCAAGACCAAAGTGGGGGACCTTCGGGC
CTCATGCCATCAGATGTGCCCAGATGGGATTAGCTAGTAGGTGGGGTAACGGCTCACCTA
GGCGACGATCCCTAGCTGGTCTGAGAGGATGACCAGCCACACTGGAACTGAGACACGGTC
CAGACTCCTACGGGAGGCAGCAGTGGGGAATATTGCACAATGGGCGCAAGCCTGATGCAG
CCATGCCGCGTGTGTGAAGAAGGCCTTCGGGTTGTAAAGCACTTTCAGCGGGGAGGAAGG
CGATAAGGTTAATAACCTTGTCGATTGACGTTACCCGCAGAAGAAGCACCGGCTAACTCC
GTGCCAGCAGCCGCGGTAATACGGAGGGTGCAAGCGTTAATCGGAATTACTGGGCGTAAA
GCGCACGCAGGCGGTCTGTCAAGTCGGATGTGAAATCCCCGGGCTCAACCTGGGAACTGC
ATTCGAAACTGGCAGGCTAGAGTCTTGTAGAGGGGGGTAGAATTCCAGGTGTAGCGGTGA
AATGCGTAGAGATCTGGAGGAATACCGGTGGCGAAGGCGGCCCCCTGGACAAAGACTGAC
GCTCAGGTGCGAAAGCGTGGGGAGCAAACAGGATTAGATACCCTGGTAGTCCACGCCGTA
AACGATGTCGATTTGGAGGTTGTGCCCTTGAGGCGTGGCTTCCGGAGCTAACGCGTTAAA
TCGACCGCCTGGGGAGTACGGCCGCAAGGTTAAAACTCAAATGAATTGACGGGGGCCCGA
CAAGCGGTGGAGCATGTGGTTTAATTCGATGCAACGCGAAGAACCTTACCTGGTCTTGAC
ATCCACAGAACTTTCCAGAGATGGATTGGTGCCTTCGGGAACTGTGAGACAGGTGCTGCA
TGGCTGTCGTCAGCTCGTGTTGTGAAATGTTGGGTTAAGTCCCGCAACGAGCGCAACCCT
TATCCTTTGTTGCCAGCGGTTCGGCCGGGAACTCAAAGGAAACTGCCAGTGATAAACTGG
AGGAAGGTGGGGATGACGTCAAGTCATCATGGCCCTTACGACCAGGGCTACCACCGGGCT
ACAATGGCTTTTCCAAAGGAAAGCGACCTCCCCGAGGCAAGCGGACCTCAAAAAGTATGC
CGAATCCCGGATGGGATCCCGCACCCCACCCCCTGGATCCGGAATCCCTCGTAATCTGAG
AAACAAAAGTCGCTGGGAAAACGTTCCCCGGCCTTGGATAACCCCCCCGCCCCCCTGGTA
AGGGGTTGCAAAAAATAAAGGGTTTAACCTTTTGGGGGGGCTTTAACTTTTGGTATTC
>H42_MT052350
AGTGGTAGCGCCCTCCCGAAGGTTAAGCTACCTACTTCTTTTGCAACCCACTCCCATGGT
GTGACGGGCGGTGTGTACAAGGCCCGGGAACGTATTCACCGTAGCATTCTGATCTACGAT
TACTAGCGATTCCGACTTCATGGAGTCGAGTTGCAGACTCCAATCCGGACTACGACATAC
TTTATGAGGTCCGCTTGCTCTCGCGAGGTCGCTTCTCTTTGTATATGCCATTGTAGCACG
TGTGTAGCCCTGGTCGTAAGGGCCATGATGACTTGACGTCATCCCCACCTTCCTCCAGTT
TATCACTGGCAGTCTCCTTTGAGTTCCCGGCCGAACCGCTGGCAACAAAGGATAAGGGTT
GCGCTCGTTGCGGGACTTAACCCAACATTTCACAACACGAGCTGACGACAGCCATGCAGC
ACCTGTCTCACAGTTCCCGAAGGCACCAATCCATCTCTGGAAAGTTCTGTGGATGTCAAG
ACCAGGTAAGGTTCTTCGCGTTGCATCGAATTAAACCACATGCTCCACCGCTTGTGCGGG
CCCCCGTCAATTCATTTGAGTTTTAACCTTGCGGCCGTACTCCCCAGGCGGTCGATTTAA
CGCGTTAGCTCCGGAAGCCACGCCTCAAGGGCACAACCTCCAAATCGACATCGTTTACAG
CGTGGACTACCAGGGTATCTAATCCTGTTTGCTCCCCACGCTTTCGCACCTGAGCGTCAG
TCTTTGTCCAGGGGGCCGCCTTCGCCACCGGTATTCCTCCAGATCTCTACGCATTTCACC
GCTACACCTGGAATTCTACCCCCCTCTACAAGACTCTAGCCTGCCAGTTTCGAATGCAGT
TCCCAGGTTGAGCCCGGGGATTTCACATCCGACTTGACAGACCGCCTGCGTGCGCTTTAC
GCCCAGTAATTCCGATTAACGCTTGCACCCTCCGTATTACCGCGGCTGCTGGCACGGAGT
TAGCCGGTGCTTCTTCTGCGGGTAACGTCAATCGATAAGGTTATTAACCTTATCGCCTTC
CTCCCCGCTGAAAGTGCTTTACAACCCGAAGGCCTTCTTCACACACGCGGCATGGCTGCA
TCAGGCTTGCGCCCATTGTGCAATATTCCCCACTGCTGCCTCCCGTAGGAATCTGGACCG
GGTCTCAGTTCCAGGGGGGCTGGTCATCCTTTCAGACCAGCTAGGGATCGTCGCCTAGGT
GAGCCGTTACCCCACCTACCAGCTAATCCCATTTGGGGCCATCTGAAGGGATGGAGGCCC
GAAGGTCCCCCATTTGGTCTTGGCACGTTAGCGGGATAAGCCACCGTTTCCGGAGATTTA
CCCCCCCCAAAGGGGATTTTCCAAAATTTACCACCCTGTCCCGGCTTTGTACCGAAGAAA
ATGTTTTTGGTTCACCCTCAATTTAGGGTTAAAGTTGCACTGGCTTTTTTTTGTCTGATT
GG
>IH35_MT052351
GCGGCTATACATGCAAGTCGAGCGGACAGATGGGAGCTTGCTCCCTGATGTTAGCGGCGG
ACGGGTGAGTAACACGTGGGTAACCTGCCTGTAAGACTGGGATAACTCCGGGAAACCGGG
GCTAATACCGGATGGTTGTTTGAACCGCATGGTTCAAACATAAAAGGTGGCTTCGGCTAC
CACTTACAGATGGACCCGCGGCGCATTAGCTAGTTGGTGAGGTAACGGCTCACCAAGGCA
ACGATGCGTAGCCGACCTGAGAGGGTGATCGGCCACACTGGGACTGAGACACGGCCCAGA
CTCCTACGGGAGGCAGCAGTAGGGAATCTTCCGCAATGGACGAAAGTCTGACGGAGCAAC
GCCGCGTGAGTGATGAAGGTTTTCGGATCGTAAAGCTCTGTTGTTAGGGAAGAACAAGTA
CCGTTCGAATAGGGCGGTACCTTGACGGTACCTAACCAGAAAGCCACGGCTAACTACGTG
CCAGCAGCCGCGGTAATACGTAGGTGGCAAGCGTTGTCCGGAATTATTGGGCGTAAAGGG
CTCGCAGGCGGTTTCTTAAGTCTGATGTGAAAGCCCCCGGCTCAACCGGGGAGGGTCATT
GGAAACTGGGGAACTTGAGTGCAGAAGAGGAGAGTGGAATTCCACGTGTAGCGGTGAAAT
GCGTAGAGATGTGGAGGAACACCAGTGGCGAAGGCGACTCTCTGGTCTGTAACTGACGCT
GAGGAGCGAAAGCGTGGGGAGCGAACAGGATTAGATACCCTGGTAGTCCACGCCGTAAAC
GATGAGTGCTAAGTGTTAGGGGGTTTCCGCCCCTTAGTGCTGCAGCTAACGCATTAAGCA
CTCCGCCTGGGGAGTACGGTCGCAAGACTGAAACTCAAAGGAATTGACGGGGGCCCGCAC
AAGCGGTGGAGCATGTGGTTTAATTCGAAGCAACGCGAAGAACCTTACCAGGTCTTGACA
TCCTCTGACAATCCTAGAGATAGGACGTCCCCTTCGGGGGCAGAATGACAGGTGGTGCAT
GGTTGTCGTCAGCTCCTGTCCTGAGATGTTGGGTTAAGTCCCGCAACGAGCGCAACCCTT
GATCTTAGTTGCCAGCATTCAGTTGGGCACTCTAAGGTGACTGCCGGTGACAAACCGGAG
GAAGGTGGGGATGACGTCAAATCATCATGCCCCTTATGACCTGGGCTACCACCGTGCTAC
AATGGAAAGAACAAAGGGCAGCGAAACCGCGAGGTTAAGCCATTCCCCAAATTTGTTTCC
ATTTCGGATCCAATTTGGAACTCCACGCGGGGAACTGGAAATCCTTAAATCCCGATAACA
ATGCCCGGGGAAAAATTTCCCGGGCTTGTAAACACCCCGTTCACACCGAAGATTTTTAAC
CCCCAGATTGGGGGGACCTTTTGGGGCCCCCCCCAGGGGGCAATTGGTTATGGCCCATGG
CCAACCCGCCCCA
>IH17_MT052352
TCCCCCATACGGCGGCTGGCTCCTAAAAGGTTACCTCACCGACTTCGGGTGTTACAAACT
CTCGTGGTGTGACGGGCGGTGTGTACAAGGCCCGGGAACGTATTCACCGCGGCATGCTGA
TCCGCGATTACTAGCGATTCCAGCTTCACGCAGTCGAGTTGCAGACTGCGATCCGAACTG
AGAACAGATTTGTGGGATTGGCTTAACCTCGCGGTTTCGCTGCCCTTTGTTCTGTCCATT
GTAGCACGTGTGTAGCCCAGGTCATAAGGGGCATGATGATTTGACGTCATCCCCACCTTC
CTCCGGTTTGTCACCGGCAGTCACCTTAGAGTGCCCAACTGAATGCTGGCAACTAAGATC
AAGGGTTGCGCTCGTTGCGGGACTTAACCCAACATCTCACGACACGAGCTGACGACAACC
ATGCACCACCTGTCACTCTGCCCCCGAAGGGGACGTCCTATCTCTAGGATTGTCAGAGGA
TGTCAAGACCTGGTAAGGTTCTTCGCGTTGCTTCGAATTAAACCACATGCTCCACCGCTT
GTGCGGGCCCCCGTCAATTCCTTTGAGTTTCAGTCTTGCGACCGTACTCCCCAGGCGGAG
TGCTTAATGCGTTAGCTGCAGCACTAAGGGGCGGAAACCCCCTAACACTTAGCACTCATC
GTTTACGGCGTGGACTACCAGGGTATCTAATCCTGTTCGCTCCCCACGCTTTCGCTCCTC
AGCGTCAGTTACAGACCAGAGAGTCGCCTTCGCCACTGGTGTTCCTCCACATCTCTACGC
ATTTCACCGCTACACGTGGAATTCCACTCTCCTCTTCTGCACTCAAGTTCCCCAGTTTCC
AATGACCCTCCCCGGTTGAGCCGGGGGCTTTCACATCAGACTTAAGAAACCGCCTGCGAG
CCCTTTACGCCCAATAATTCCGGACAACGCTTGCCACCTACGTATTACCGCGGCTGCTGG
CACGTAGTTAGCCGTGGCTTTCTGGTTAGGTACCGTCAAGGTACCGCCCTATTCGAACGG
TACTTGTTCTTCCCTAACAACAGAGCTTTACGATCCGAAAACCTTCATCACTCACGCGGC
GTTGCTCCGTCAGACTTTCGTCCATTGCGGAAGATTCCCTACTGCTGCCTCCGTAAGAAT
CTGGGCCGGGTCCCAGTCCCAGTGTGGCCGATCATCTCTTCAGGTCGGCTACCCATCGTT
GCCTTGGTGAACCGTTACCTCACAACTAGCTAAGGCCCCCGGGTCCATCTTTAATGGGAA
CCCAAACCACCTTTTAAGTTTGAACCTGCGGTTCAAAACCCATCCGGATTAACCCCGGTT
TCCCGAGTATTCCCATTTTAAAGGGGGTTACCACGGGTTAACACCCCTCCCGCTTAATCA
AGGAGAAATTCCTCTTGTCCTCCATTTGGTTTAAGACCCCACGTCTTTTTGGGGGGAAGA
AAATTCAT
>H24_MT052353
TCGGCGGCTGGCTCCTAAAAGGTTACCTCACCGACTTCGGGTGTTACAAACTCTCGTGGT
GTGACGGGCGGTGTGTACAAGGCCCGGGAACGTATTCACCGCGGCATGCTGATCCGCGAT
TACTAGCGATTCCAGCTTCACGCAGTCGAGTTGCAGACTGCGATCCGAACTGAGAACAGA
TTTGTGGGATTGGCTTAACCTCGCGGTTTCGCTGCCCTTTGTTCTGTCCATTGTAGCACG
TGTGTAGCCCAGGTCATAAGGGGCATGATGATTTGACGTCATCCCCACCTTCCTCCGGTT
TGTCACCGGCAGTCACCTTAGAGTGCCCAACTGAATGCTGGCAACTAAGATCAAGGGTTG
CGCTCGTTGCGGGACTTAACCCAACATCTCACGACACGAGCTGACGACAACCATGCACCA
CCTGTCACTCTGCCCCCGAAGGGGACGTCCTATCTCTAGGATTGTCAGAGGATGTCAAGA
CCTGGTAAGGTTCTTCGCGTTGCTTCGAATTAAACCACATGCTCCACCGCTTGTGCGGGC
CCCCGTCAATTCCTTTGAGTTTCAGTCTTGCGACCGTACTCCCCAGGCGGAGTGCTTAAT
GCGTTAGCTGCAGCACTAAGGGGCGGAAACCCCCTAACACTTAGCACTCATCGTTTACGG
CGTGGACTACCAGGGTATCTAATCCTGTTCGCTCCCCACGCTTTCGCTCCTCAGCGTCAG
TTACAGACCAGAGAGTCGCCTTCGCCACTGGTGTTCCTCCACATCTCTACGCATTTCACC
GCTACACGTGGAATTCCACTCTCCTCTTCTGCACTCAAGTTCCCCAGTTTCCAATGACCC
TCCCCGGTTGAGCCGGGGGCTTTCACATCAGACTTAAGAAACCGCCTGCGAGCCCTTTAC
GCCCAATAATTCCGGACAACGCTTGCCACCTACGTATTACCGCGGCTGCTGGCACGTAGT
TAGCCGTGGCTTTCTGGTTAGGTACCGTCAAGGTACCGCCCTATTCGAACGGTACTTGTT
CTTCCCTAACAACAGAACTTTACGATCCGAAAACCTTCATCACTCAAGCGGCGTTGCTCC
GTCAGACTTTCGTCCATTGCGGAAGAATCCCTACTGCTGCCTCCCGTAGGAATCTGGGCC
GGGTCTCAGTCCCAGTGGGGCCGATCCCCCTTTCAGGTCGGCTACCCATCGTTGCCTTGG
TGAGGCGTTACCTCACCAACTAGCTAATGGCCCCCGGGTCCTTCTGTAATGGTAACCCAA
ACCCCCCTTTATGTTTGAACCATGCGGTTCAAAAACCCTCCGGTTTAACCCCGGTTTCCC
GGAATTTCCCACTTTTAAGGGGGGTAACCCCGGTTTTCCCCCCCGCCCCCTAAAAAAGGA
AAAAGTTCCCTTTTCCCCCCATTCGGTTAAAGACCCCGGCTTTTCGTTGACGT
>H38_MT052354
TACATGCAAGTCGAGCGGACAGATGGGAGCTTGCTCCCTGATGTTAGCGGCGGACGGGTG
AGTAACACGTGGGTAACCTGCCTGTAAGACTGGGATAACTCCGGGAAACCGGGGCTAATA
CCGGATGGTTGTTTGAACCGCATGGTTCAAACATAAAAGGTGGCTTCGGCTACCACTTAC
AGATGGACCCGCGGCGCATTAGCTAGTTGGTGAGGTAACGGCTCACCAAGGCAACGATGC
GTAGCCGACCTGAGAGGGTGATCGGCCACACTGGGACTGAGACACGGCCCAGACTCCTAC
GGGAGGCAGCAGTAGGGAATCTTCCGCAATGGACGAAAGTCTGACGGAGCAACGCCGCGT
GAGTGATGAAGGTTTTCGGATCGTAAAGCTCTGTTGTTAGGGAAGAACAAGTACCGTTCG
AATAGGGCGGTACCTTGACGGTACCTAACCAGAAAGCCACGGCTAACTACGTGCCAGCAG
CCGCGGTAATACGTAGGTGGCAAGCGTTGTCCGGAATTATTGGGCGTAAAGGGCTCGCAG
GCGGTTTCTTAAGTCTGATGTGAAAGCCCCCGGCTCAACCGGGGAGGGTCATTGGAAACT
GGGGAACTTGAGTGCAGAAGAGGAGAGTGGAATTCCACGTGTAGCGGTGAAATGCGTAGA
GATGTGGAGGAACACCAGTGGCGAAGGCGACTCTCTGGTCTGTAACTGACGCTGAGGAGC
GAAAGCGTGGGGAGCGAACAGGATTAGATACCCTGGTAGTCCACGCCGTAAACGATGAGT
GCTAAGTGTTAGGGGGTTTCCGCCCCTTAGTGCTGCAGCTAACGCATTAAGCACTCCGCC
TGGGGAGTACGGTCGCAAGACTGAAACTCAAAGGAATTGACGGGGGCCCGCACAAGCGGT
GGAGCATGTGGTTTAATTCGAAGCAACGCGAAGAACCTTACCAGGTCTTGACATCCTCTG
ACAATCCTAGAGATAGGACGTCCCCTTCGGGGGCAGAGTGACAGGTGGTGCATGGTTGTC
GTCAGCTCGTGTCTGGAGATGTTGGGTTAAGTCCCGCAACGAGCGCAACCCTTGATCTTA
GTTGCCAGCATTCAGTTGGGCACTCTAAGGTGACTGCCGGTGACAAACCGGAAGAAGGGG
GGGATGACTTCAAATCATCATGCCCCTTAAGACCGTGGCTACACCTGGCTACAATGGAAC
GAACAAAGGGGTTCCAAACCCCTAGGTTAAGCTATTCCCCAATTTGTTTCTATTTGGAAT
CAATTCCTTAACCTCACTCCTTTAACTTGGAATTCCTCTTAATCCGGAAATCATGTTCCC
TGGTTAATAGTTTCCCGGGTCTTGTAAACCCCCCCCTTCCACCCCCAGAGTTTGTAACCC
CTATTGTGAGAGAATCCTTTTGAGACAC
>IH18_MT052355
CATAAACATGCAAGTCGAGCGGACAGATGGGAGCTTGCTCCCTGATGTTAGCGGCGGACG
GGTGAGTAACACGTGGGTAACCTGCCTGTAAGACTGGGATAACTCCGGGAAACCGGGGCT
AATACCGGATGGTTGTTTGAACCGCATGGTTCAAACATAAAAGGTGGCTTCGGCTACCAC
TTACAGATGGACCCGCGGCGCATTAGCTAGTTGGTGAGGTAACGGCTCACCAAGGCAACG
ATGCGTAGCCGACCTGAGAGGGTGATCGGCCACACTGGGACTGAGACACGGCCCAGACTC
CTACGGGAGGCAGCAGTAGGGAATCTTCCGCAATGGACGAAAGTCTGACGGAGCAACGCC
GCGTGAGTGATGAAGGTTTTCGGATCGTAAAGCTCTGTTGTTAGGGAAGAACAAGTACCG
TTCGAATAGGGCGGTACCTTGACGGTACCTAACCAGAAAGCCACGGCTAACTACGTGCCA
GCAGCCGCGGTAATACGTAGGTGGCAAGCGTTGTCCGGAATTATTGGGCGTAAAGGGCTC
GCAGGCGGTTTCTTAAGTCTGATGTGAAAGCCCCCGGCTCAACCGGGGAGGGTCATTGGA
AACTGGGGAACTTGAGTGCAGAAGAGGAGAGTGGAATTCCACGTGTAGCGGTGAAATGCG
TAGAGATGTGGAGGAACACCAGTGGCGAAGGCGACTCTCTGGTCTGTAACTGACGCTGAG
GAGCGAAAGCGTGGGGAGCGAACAGGATTAGATACCCTGGTAGTCCACGCCGTAAACGAT
GAGTGCTAAGTGTTAGGGGGTTTCCGCCCCTTAGTGCTGCAGCTAACGCATTAAGCACTC
CGCCTGGGGAGTACGGTCGCAAGACTGAAACTCAAAGGAATTGACGGGGGCCCGCACAAG
CGGTGGAGCATGTGGTTTAATTCGAAGCAACGCGAAGAACCTTACCAGGTCTTGACATCC
TCTGACAATCCTAGAGATAGGACGTCCCCTTCGGGGGCAGAGTGACAGGTGGTGCATGGT
TGTCGTCAGCTCGTGTCCTGAGATGTTGGGTTAAGTCCCGCAACGAGCGCAACCCTTGAT
CTTAGTTGCCAGCATTCAGTTGGGCACTCTAAGGTGACTGCCGGTGACAAACCCGAAGAA
AGGGGGGGATGACGTCAAATCATCATGCCCCTTATGACCTGGGCTACCAACTTGCTACAA
TGGACAGAACAAAGGGCACCGAAACCCCCGAGGTTAAGCCAATCCCCAAAATCTGTTTCC
AGTTCGGAACCGATTTCGCAACTCCCCTGCGGAAAACTGGAAACCCTAAAAAACCGGAAA
TAACATGCCCCGGGGAAAACTTTCCCGGGCCTTTTAACACCCCCGGCTCAACCCCAAGAG
TGTGTAAACCCCGCATAGCGGGGAGGCACTTTATAGAGAACCGCCCCCATGGGGACATAA
TCGGGGGACGGGGTACCCAACGGACCGC
>IH20_MT052356
GGAACGCTGAACTGCAGTCGAGCGGTTCACCCAGAGCTTGCTCTAGGGTGACGAGCGGCG
GACGGGTGAGTAATGTCTGGGAAACTGCCTGATGGAGGGGGATAACTACTGGAAACGGTA
GCTAATACCGCATAACGTCGCAAGACCAAAGTGGGGGACCTTCGGGCCTCATGCCATCAG
ATGTGCCCAGATGGGATTAGCTAGTAGGTGGGGTAACGGCTCACCTAGGCGACGATCCCT
AGCTGGTCTGAGAGGATGACCAGCCACACTGGAACTGAGACACGGTCCAGACTCCTACGG
GAGGCAGCAGTGGGGAATATTGCACAATGGGCGCAAGCCTGATGCAGCCATGCCGCGTGT
GTGAAGAAGGCCTTCGGGTTGTAAAGCACTTTCAGCGGGGAGGAAGGCGATAAGGTTAAT
AACCTTGTCGATTGACGTTACCCGCAGAAGAAGCACCGGCTAACTCCGTGCCAGCAGCCG
CGGTAATACGGAGGGTGCAAGCGTTAATCGGAATTACTGGGCGTAAAGCGCACGCAGGCG
GTCTGTCAAGTCGGATGTGAAATCCCCGGGCTCAACCTGGGAACTGCATTCGAAACTGGC
AGGCTAGAGTCTTGTAGAGGGGGGTAGAATTCCAGGTGTAGCGGTGAAATGCGTAGAGAT
CTGGAGGAATACCGGTGGCGAAGGCGGCCCCCTGGACAAAGACTGACGCTCAGGTGCGAA
AGCGTGGGGAGCAAACAGGATTAGATACCCTGGTAGTCCACGCCGTAAACGATGTCGATT
TGGAGGTTGTGCCCTTGAGGCGTGGCTTCCGGAGCTAACGCGTTAAATCGACCGCCTGGG
GAGTACGGCCGCAAGGTTAAAACTCAAATGAATTGACGGGGGCCCGCACAAGCGGTGGAG
CATGTGGTTTAATTCGATGCAACGCGAAGAACCTTACCTGGTCTTGACATCCACAGAACT
TTCCAGAGATGGATTGGTGCCTTCGGGAACTGTGAGACAGGTGCTGCATGGCTGTCGTCA
GCTCGTGTTGTGAAATGTTGGGGTTAAGTCCCGCAACGAGCGCAACCCTTATCCTTTGTT
GCCAGCGGTTCAGGCCGGGAACTCAAAGGAGACTGCCAGTGATAAACTGGAAGGAAAGGG
GGGGGATAAACTTCAAGTCATCATGGGCCCTTTACGAACCAGGGCTACCCACGTGGCTAC
AATGGGCATATACAAAGAGAAACCGACCTTCCCGAGACCAAGCGGAACTCCTAAAAGTAT
GGCCTAATTCCGGGATTGGAATCTCGCCACTCCCCTCCCTGGAAAGCCGGGAATCCTTTG
TAATTCTGAAAACTAAAAGTCTCCGGGGAAAAAATTTTCC
>IH23_MT052357
ACTATGCAGTCGAGCGGTAGCACAGAGAGCTTGCTCTAGGGTGACGAGCGGCGGACGGGT
GAGTAATGTCTGGGAAACTGCCTGATGGAGGGGGATAACTACTGGAAACGGTAGCTAATA
CCGCATAACGTCGCAAGACCAAAGTGGGGGACCTTCGGGCCTCATGCCATCAGATGTGCC
CAGATGGGATTAGCTGGTAGGTGGGGTAACGGCTCACCTAGGCGACGATCCCTAGCTGGT
CTGAGAGGATGACCAGCCACACTGGAACTGAGACACGGTCCAGACTCCTACGGGAGGCAG
CAGTGGGGAATATTGCACAATGGGCGCAAGCCTGATGCAGCCATGCCGCGTGTGTGAAGA
AGGCCTTCGGGTTGTAAAGCACTTTCAGCGGGGAGGAAGGCGGTGAGGTTAATAACCTCA
TCGATTGACGTTACCCGCAGAAGAAGCACCGGCTAACTCCGTGCCAGCAGCCGCGGTAAT
ACGGAGGGTGCAAGCGTTAATCGGAATTACTGGGCGTAAAGCGCACGCAGGCGGTCTGTC
AAGTCGGATGTGAAATCCCCGGGCTCAACCTGGGAACTGCATTCGAAACTGGCAGGCTAG
AGTCTTGTAGAGGGGGGTAGAATTCCAGGTGTAGCGGTGAAATGCGTAGAGATCTGGAGG
AATACCGGTGGCGAAGGCGGCCCCCTGGACAAAGACTGACGCTCAGGTGCGAAAGCGTGG
GGAGCAAACAGGATTAGATACCCTGGTAGTCCACGCTGTAAACGATGTCGATTTGGAGGT
TGTGCCCTTGAGGCGTGGCTTCCGGAGCTAACGCGTTAAATCGACCGCCTGGGGAGTACG
GCCGCAAGGTTAAAACTCAAATGAATTGACGGGGGCCCGCACAAGCGGTGGAGCATGTGG
TTTAATTCGATGCAACGCGAAGAACCTTACCTGGTCTTGACATCCACAGAACTTTCCAGA
GATGGATTGGTGCCTTCGGGAACTGTGAAAACAGGTGCTGCATGGCTGTCGTCAGCTCGT
GTTGTGAAATGTTTGGGTTAAGTCCCGCAACAAGCGCAACCCTTATCCTTTGTTGCCAGC
GGTTCGGGCCGGGAACTCAAAGGAAACTGCCAGTGATAAACTGGGAGGAAAGGGGGGGGA
TGAACTTCAAGTCCATCATGGGCCCTTTACAAACCAGGGTTTACCCACGTTGCTTACAAT
GGCCATTTATCAAAGAAAAACCGACCTTCCGGAAAACCAAGCGGAACTTCTTAAAAGTAT
GTCCCTAATTCCCGAATTGGAATCTCGGCAACTCCGACTCCTTGGAAATCCGGAATTCCT
TTGGAATCCGAAAATACAAAAATGCTCACGGGGAATTAACTTTTCCCGGGCCCTTTGAAC
CCACCCCCCCCTTCACAACATGGGGAAAGTGGTGTCCCAA
