# Supplementary material for: Evaluation of cellulose degrading bacteria isolated from the gut-system of cotton bollworm, Helicoverpa armigera and their potential values in biomass conversion
Source: PeerJ. 2021 May 4;9:e11254. doi: 10.7717/peerj.11254 (PMC11563024; doi:10.7717/peerj.11254)
Supplement: Supplemental Information 4 [file peerj-09-11254-s004.xls]

## Sheet: Sheet1
Enrichment readings		Raw data for calculation of Total viable count (TVC)
											FG	MG	HG
	Gut region	Plate1	Plate2	P1+P2	average no. of col in 100 ul at 10 raise to power minus 5 dilution	no. of col/100ul	no. of col/ml			Day 0	1000000	1000000	1000000
day 0	FG	1	1	2	1	100000	1000000	1000000		Day 2	1964000000	1860000000	788000000
	MG	1	1	2	1	100000	1000000	1000000		Day 4	306000000	606000000	268000000
	HG	1	1	2	1	100000	1000000	1000000		Day 6	742000000	358000000	396000000
Day 2	FG	1968	1960	3928	1964	196400000	1964000000	1964000000		Day 8	876000000	304000000	622000000
	MG	1648	2072	3720	1860	186000000	1860000000	1860000000		Day 10	1452000000	476000000	692000000
	HG	776	800	1576	788	78800000	788000000	788000000		Day 12	742000000	860000000	704000000
Day 4	FG	272	340	612	306	30600000	306000000	306000000		Day 14	446000000	452000000	584000000
	MG	480	732	1212	606	60600000	606000000	606000000
	HG	172	364	536	268	26800000	268000000	268000000
Day 6	FG	772	712	1484	742	74200000	742000000	742000000
	MG	220	496	716	358	35800000	358000000	358000000
	HG	420	372	792	396	39600000	396000000	396000000
Day 8	FG	944	808	1752	876	87600000	876000000	876000000
	MG	240	368	608	304	30400000	304000000	304000000
	HG	880	364	1244	622	62200000	622000000	622000000
Day 10	FG	1500	1404	2904	1452	145200000	1452000000	1452000000
	MG	516	436	952	476	47600000	476000000	476000000
	HG	688	696	1384	692	69200000	692000000	692000000
Day 12	FG	940	544	1484	742	74200000	742000000	742000000
	MG	856	864	1720	860	86000000	860000000	860000000
	HG	744	664	1408	704	70400000	704000000	704000000
Day 14	FG	520	372	892	446	44600000	446000000	446000000
	MG	376	528	904	452	45200000	452000000	452000000
	HG	592	576	1168	584	58400000	584000000	584000000
