# Supplementary material for: Evaluation of cellulose degrading bacteria isolated from the gut-system of cotton bollworm, Helicoverpa armigera and their potential values in biomass conversion
Source: PeerJ. 2021 May 4;9:e11254. doi: 10.7717/peerj.11254 (PMC11563024; doi:10.7717/peerj.11254)
Supplement: Supplemental Information 5 [file peerj-09-11254-s005.xls]

## Sheet: subs & pH
Effect of Substrate concentration on Cellulase activity
B. subtilis IF 23		Zone of clearance (mm)
	substrate concentration(%)	I	II	III	average		average
	0.5	39.1	39.1	39.2	39.1333		39.1333
	1	5.1	3.4	4.3	4.26667		4.26667
	1.5	30.6	30.6	30.6	30.6		30.6
	2	34	33	35	34		34
	2.5	30.6	29.6	31.6	30.6		30.6
K. pneumoniae IM12		0	0		0		0
	0.5	19.55	17	18.27	18.2733		18.2733
	1	17.85	15.7	16	16.5167		16.5167
	1.5	17.7	17.4	17.2	17.4333		17.4333
	2	13.6	13.6	13.6	13.6		13.6
	2.5	13.6	13.5	13.8	13.6333		13.6333
K. pneumoniae IM16		0	0		0		0
	0.5	27.2	30.6	29.1	28.9667		28.9667
	1	22.95	23.8	23.4	23.3833		23.3833
	1.5	18.4	17	18.2	17.8667		17.8667
	2	15.3	15.3	15	15.2		15.2
	2.5	17	17	17.1	17.0333		17.0333
B. subtilis IH17		0	0		0		0
	0.5	23.8	22.5	22.4	22.9		22.9
	1	15.3	15.5	15.1	15.3		15.3
	1.5	6.6	6.9	6.8	6.76667		6.76667
	2	10.2	10.5	10	10.2333		10.2333
	2.5	6.9	6.8	6.6	6.76667		6.76667
Effect of media pH on Cellulase activity
B. subtilis IF 23		Zone of clearance (mm)
	pH value	I	II	III	average		average
	5	35	36	35.6	35.5333		35.5333
	7	19.1	19.9	18	19		19
	9	20	19	19.5	19.5		19.5
	11	19	18	18.6	18.5333		18.5333
					#DIV/0!
K. pneumoniae IM12					#DIV/0!
	5	16	12.5	13.5	14		14
	7	16	10	14.5	13.5		13.5
	9	18	11.6	14	14.5333		14.5333
	11	11.9	16	12.8	13.5667		13.5667
K. pneumoniae IM16					#DIV/0!
	5	8.6	11	9.1	9.56667		9.56667
	7	10	10	10.2	10.0667		10.0667
	9	11.5	17	13.5	14		14
	11	17	17	17.1	17.0333		17.0333
B. subtilis IH17					#DIV/0!
	5	6.2	11	8.5	8.56667		8.56667
	7	11.2	10.7	9.7	10.5333		10.5333
	9	24	22	23	23		23
	11	19.5	21	20	20.1667		20.1667
